# Supplementary material for: Setup of a Simple and Cost-Effective pH-Sensitive Assay to Evaluate Phagocytosis in Rainbow Trout (Oncorhynchus mykiss) Peripheral Blood Leukocytes
Source: Animals (Basel). 2026 Jun 6;16(12):1760. doi: 10.3390/ani16121760 (PMC13295431; doi:10.3390/ani16121760)
Supplement: Supplementary file 1 [file animals-16-01760-s001.zip]

Archive with 1 entries (1 files):
- animals-4326824-supplementary.pdf
